# Supplementary material for: Comparative Analysis of Metabolites of Wild and Cultivated Notopterygium incisum from Different Origins and Evaluation of Their Anti-Inflammatory Activity
Source: Molecules. 2025 Jan 22;30(3):468. doi: 10.3390/molecules30030468 (PMC11820002; doi:10.3390/molecules30030468)
Supplement: Supplementary file 1 [file molecules-30-00468-s001.zip]

Archive with 5 entries (5 files):
- Figure S1.pdf
- Reference for comound identification.pdf
- Supplementary Material Table S3-S8.pdf
- Table S1 (volatile component information).xlsx
- Table S2 (non-volatile component information).xlsx
