# Supplementary material for: Comparative Analysis of Metabolites of Wild and Cultivated Notopterygium incisum from Different Origins and Evaluation of Their Anti-Inflammatory Activity
Source: Molecules. 2025 Jan 22;30(3):468. doi: 10.3390/molecules30030468 (PMC11820002; doi:10.3390/molecules30030468)
Supplement: Supplementary file 1 [file molecules-30-00468-s001.zip › Table S1 (volatile component information).xlsx]

## Sheet: Table S1
NO.	RT(min)	Name	CAS	Formula	QW	GW	SW	QC-1	QC-2	GC-1	GC-2	SC-1	SC-2	Category
C1	6.43	Heptanal	111-71-7	C7H14O	1.66	1.06	1.71	0.7	0.65	0.76	0.67	1.48	1.48	Other
C2	7.25	3-Thujene	2867-05-2	C10H16	0.47	0.41	0.48	0.23	0.2	0.43	0.18	0.38	0.27	Monoterpene
C3	7.49	α-Pinene	80-56-8	C10H16	5.09	5.85	6.48	8.28	5.4	6.06	3.81	15.16	10.27	Monoterpene
C4	8.16	1-Isopropyl-4-methylenebicyclo[3.1.0]hex-2-ene	36262-09-6	C10H14	0.31	0.28	0.6	0	0	0.18	0.14	0.5	0.31	Monoterpene
C5	8.8	β-Phellandrene	555-10-2	C10H16	0.48	0.59	0.45	0.97	0	0.83	0.65	1.08	0.98	Monoterpene
C6	8.99	β-Pinene	127-91-3	C10H16	4.63	0	4.57	5.29	3.74	4.1	3.09	7.92	5.88	Monoterpene
C7	9.91	Octanal	124-13-0	C8H10O	3.85	3.39	3.16	2.82	2.28	2.83	2.27	4.18	4.92	Other
C8	10.04	α-Phellandrene	99-83-2	C10H16	1.23	1.03	1.17	0.29	0.35	0.25	0.31	0.68	0.7	Monoterpene
C9	10.48	(+)-4-Carene	554-61-0	C10H16	5.63	5.22	5.6	1.52	1.84	1.5	1.62	3.82	3.42	Monoterpene
C10	10.79	p-Cymene	99-87-6	C10H14	3.47	6.38	6.74	12.72	10.48	9.78	8.84	7.35	5.94	Monoterpene
C11	11	Limonene	138-86-3	C10H16	2.8	2.63	2.51	2.88	2.43	2.57	2.53	3.19	2.87	Monoterpene
C12	11.68	cis-β-Ocimene	3338-55-4	C10H16	0.1	0.1	0.17	0.47	0.32	0.44	0.31	0.21	0.14	Other
C13	12.16	γ-Terpinene	99-85-4	C10H16	8.23	9.87	10.7	14.74	11.47	11.71	10.63	9.33	7.92	Monoterpene
C14	13.32	α-Terpinolene	586-62-9	C10H16	1.46	1.47	1.49	0.57	0.67	0.55	0.59	1.26	1.34	Monoterpene
C15	13.5	p-α-Dimethylstyrene	1195-32-0	C10H12	1.18	1.47	1.43	1.06	1.41	0.99	1.02	1.25	1.39	Monoterpene
C16	14.08	3,7-Dimethyl-1,5,7-octatrien-3-ol	29957-43-5	C10H16O	2.73	0.54	0.63	0	0	0.1	0.06	0.28	0.31	Other
C17	14.12	Nonanal	124-19-6	C9H18O	0.45	1.08	0.86	0.66	0.87	0.72	0.74	1.12	1.25	Other
C18	14.49	Carveol	99-48-9	C10H16O	0.52	0.79	0.78	0.75	0.78	0.73	0.67	0.47	0.61	Monoterpene
C19	14.89	(-)-Menthadienol	3886-78-0	C10H16O	0.15	0.06	0.05	0	0	0.11	0.06	0.13	0.19	Monoterpene
C20	15.02	cis-4-(Isopropyl)-1-methylcyclohex-2-en-1-ol	29803-82-5	C10H18O	0.13	0.16	0.13	0	0	0.09	0.09	0.06	0.08	Monoterpene
C21	15.07	α-Campholenal	4501-58-0	C10H16O	0.61	0.31	0.38	0	0	0.11	0.14	0.19	2.7	Monoterpene
C22	15.24	Cosmene	460-01-5	C10H14	0.9	0.41	0.5	0	0	0.11	0.1	1.03	1.61	Other
C23	15.43	1,5,8-p-Menthatriene	21195-59-5	C10H14	0.28	0.39	0.43	0.36	0.25	0.37	0.37	0.33	0.43	Monoterpene
C24	15.56	(1R)-(+)-Nopinone	38651-65-9	C9H14O	0.12	0	0.15	0	0	0	0	0	0	Other
C25	15.7	1,3,8-P-Menthatriene	18368-95-1	C10H14	1.42	1.52	1.86	1.02	1.51	1.17	1.44	1.25	1.48	Monoterpene
C26	16.1	1,4-Dimethyl-4-acetylcyclohexene	43219-68-7	C10H16O	0.66	0.86	0.92	0.67	1.02	0.86	0.98	0.8	1.03	Monoterpene
C27	16.54	trans-2-Nonenal	18829-56-6	C9H16O	0.16	0.21	0.2	0.06	0.27	0.2	0.21	0.3	0.38	Other
C28	17.07	Isoborneol	124-76-5	C10H18O	1.08	1.19	1.1	0.67	1.13	0.64	0.98	0.68	0.77	Monoterpene
C29	17.47	(-)-4-Terpineol	20126-76-5	C10H18O	7.66	7.31	6.64	2.79	4.77	2.92	3.99	5.04	5.72	Monoterpene
C30	17.75	2-(4-methylphenyl)propan-2-ol	1197-01-9	C10H14O	0.41	0.46	0.48	0.23	0.21	0.34	0.29	0.21	0.26	Monoterpene
C31	18.13	α-Terpineol	98-55-5	C10H18O	1.57	1.3	1.31	0.64	1	0.75	0.89	0.92	1.07	Monoterpene
C32	18.64	Verbenone	80-57-9	C10H14O	0.13	0.14	0.17	0	0	0.09	0.11	0.12	0.16	Monoterpene
C33	19.19	(-)-cis-Carveol	1197-06-4	C10H16O	0.32	0.25	0.21	0	0	0.07	0.1	0.11	0.17	Monoterpene
C34	19.39	(+)-cis-Verbenol	13040-03-4	C10H16O	0.31	0.44	0.4	0.43	0.3	0.57	0.79	0.36	0.56	Monoterpene
C35	19.68	2-Isopropyl-5-methylanisole	1076-56-8	C11H16O	1.84	2.16	1.92	2.77	2.6	2.74	2.83	2.83	3.75	Monoterpene
C36	20.09	(E)-2,6-Dimethylocta-2,5,7-trien-4-one	33746-72-4	C10H14O	0	0	0	0	0	0.26	0.29	0.71	1.11	Other
C37	20.52	(E)-3-Decenol	10339-60-3	C10H20O	0.55	0.72	0.9	0.47	0.66	0.55	0.79	0.34	0.48	Other
C38	21.1	trans-2-Decenal	3913-81-3	C10H18O	0.56	0.53	0.51	0.3	0.53	0.5	0.55	0.47	0.67	Other
C39	21.37	(+)-isopiperitenone	16750-82-6	C10H14O	0	0	0	0	0	0.09	0.09	0.16	0.23	Monoterpene
C40	21.72	Phellandral	21391-98-0	C10H16O	0.46	0.24	0.39	0	0	0.07	0.07	0.12	0.11	Monoterpene
C41	22.08	Bornyl acetate	76-49-3	C12H20O2	4.93	3.72	3.37	2.62	3.37	2.52	3.3	3.09	3.85	Monoterpene
C42	22.45	Carvacrol	499-75-2	C10H14O	0.18	0.39	0.34	0.33	0.4	0.4	0.49	0.06	0.15	Monoterpene
C43	22.78	Thymol	89-83-8	C10H14O	0.37	0.56	0.59	0.51	0.58	0.69	0.91	0.16	0.25	Monoterpene
C44	23.16	2-Methoxy-4-vinylphenol	7786-61-0	C9H10O2	1	0.66	0.94	0.9	0.38	1.06	1.12	0.56	2.09	Other
C45	24.84	α-Cubebene	17699-14-8	C15H24	0.23	0	0.07	0	0	0.03	0.03	0.02	0.02	Sesquiterpene
C46	25.73	E-7-Tetradecenol	37011-95-3	C15H30O	0.09	0.18	0.16	0.19	0.28	0.2	0.35	0.21	0.27	Other
C47	26.05	Copaene	3856-25-5	C15H24	0.38	0.15	0.12	0	0	0.04	0.05	0	0	Sesquiterpene
C48	26.69	Fragranyl acetate	51117-22-7	C12H20O2	0.37	0.57	0.69	0.51	0.7	0.76	0.99	0.25	0.36	Monoterpene
C49	26.78	3Z-Decenyl acetate	81634-99-3	C12H22O2	1.05	1.62	1.62	1.18	1.53	1.45	1.9	0.62	0.73	Other
C50	27.79	(+)-β-Funebrene	79120-98-2	C15H24	0.41	0.37	0.44	0.47	0.53	0.43	0.46	0.39	0.37	Sesquiterpene
C51	27.91	Caryophyllene	87-44-5	C15H24	0.06	0.1	0.11	0.16	0.2	0.2	0.23	0.14	0.12	Sesquiterpene
C52	28.23	Cubenene	13744-15-5	C15H24	0	0	0	0	0	0	0	1.6	1.77	Sesquiterpene
C53	28.62	cis-Thujopsene	470-40-6	C15H24	0.19	0.21	0.2	0.31	0.35	0.4	0.4	0.33	0.35	Sesquiterpene
C54	29.25	(3aR,4R,8R,8aS)-3a,4,8a-Trimethyl-7-methylenedecahydro-4,8-methanoazulene-rel-	72346-55-5	C15H24	1.53	1.39	1.44	1.45	1.77	1.35	1.54	1.22	1.25	Sesquiterpene
C55	29.66	cis-β-Farnesene	28973-97-9	C15H24	0.14	0.13	0.13	0.2	0.27	0.29	0.28	0.12	0.12	Sesquiterpene
C56	29.77	Amorphadiene	92692-39-2	C15H24	0.14	0.15	0.2	0.19	0.26	0.21	0.23	0.15	0.13	Sesquiterpene
C57	30.57	cis-β-Copaene	18252-44-3	C15H24	0.45	0.15	0.22	0	0	0.03	0.06	1.67	1.99	Sesquiterpene
C58	30.72	γ-muurolene	30021-74-0	C15H24	0.44	0.11	0.24	0	0	0	0	0	0	Sesquiterpene
C59	30.96	β-Chamigrene	18431-82-8	C15H24	0.29	0.38	0.4	0.45	0.56	0.49	0.55	0.5	0.49	Sesquiterpene
C60	31.19	4a,8-Dimethyl-2-(prop-1-en-2-yl)-1,2,3,4,4a,5,6,7-octahydronaphthalene	103827-22-1	C15H24	0	0.32	0.26	0.38	0.44	0.43	0.47	0	0	Sesquiterpene
C61	31.46	(+)-Shyobunone	21698-44-2	C15H24O	1.36	0.93	0.54	0.4	0.64	0.57	0.65	0.3	0.33	Sesquiterpene
C62	31.67	(+)-Valencene	4630-07-3	C15H24	0.22	0.46	0.32	0.55	0.98	0.53	0.55	0.13	0.09	Sesquiterpene
C63	31.88	α-Bulnesene	3691-11-0	C15H24	0.16	0.31	0.41	0.4	0.78	0.57	0.57	0.3	0.3	Sesquiterpene
C64	32.11	α-Muurolene	31983-22-9	C15H24	0.72	0.29	0.17	0.07	0.1	0.07	0.07	0.04	0.03	Sesquiterpene
C65	32.55	(+)-Cuparene	16982-00-6	C15H22	0.25	0.34	0.48	0.28	0.3	0.34	0.4	0.35	0.37	Sesquiterpene
C66	32.77	β-Bisabolene	495-61-4	C15H24	2.48	1.93	1.51	1.03	1.42	1.53	1.58	0.94	0.85	Sesquiterpene
C67	32.93	(-)-γ-cadinene	39029-41-9	C15H24	1.3	0.58	0.67	0.1	0.15	0.2	0.19	0.12	0.08	Sesquiterpene
C68	33.31	(+)-D-Cadinene	483-76-1	C15H24	5.65	2.98	2.62	1.28	2.07	1.57	1.83	1.03	0.98	Sesquiterpene
C69	33.69	(-)-Isoshyobunone	21698-46-4	C15H24O	1.46	0.65	3.68	0	0	0.27	0.31	0.08	0.13	Sesquiterpene
C70	34.2	(+)-α-Longipinene	5989-08-2	C15H24	0.36	0.2	0.28	0.3	0.31	0.33	0.35	0.16	0.22	Sesquiterpene
C71	37.09	Spathulenol	6750-60-3	C15H24O	0.96	0.49	0.25	0	0	0.14	0.18	0.46	0.65	Sesquiterpene
C72	38.74	Guaiac alcohol	13822-35-0	C15H26O	0.24	0.38	0.28	0.61	0.72	0.68	0.77	0.52	0.59	Sesquiterpene
C73	40.56	Apiol	523-80-8	C12H14O4	0.41	1.32	1.19	5.68	4.04	6.06	5.09	0.34	0.39	Other
C74	41.34	Dehydroxy-isocalamendiol	1005276-30-1	C15H24O	0.48	0.18	0.15	0	0	0.05	0.07	0	0	Sesquiterpene
C75	41.59	α-Eudesmol	473-16-5	C15H26O	0	0	0.08	0	0	0.21	0.22	0	0	Sesquiterpene
C76	41.79	β-Eudesmol	473-15-4	C15H26O	0	0	0.07	0	0	0.27	0.29	0	0	Sesquiterpene
C77	42.47	(-)-Aristolene	6831-16-9	C15H24	0	0.56	0.36	1.12	1.51	1.34	1.44	0.21	0.26	Sesquiterpene
C78	42.97	Guaiol	489-86-1	C15H26O	1.55	3.72	2.56	6.87	10	6.26	6.8	1.36	1.51	Sesquiterpene
C79	43.16	γ-Eudesmol	1209-71-8	C15H26O	0.98	0.91	0.63	1.35	1.91	1.35	1.51	0.33	0.35	Sesquiterpene
C80	43.78	Bulnesol	22451-73-6	C15H26O	0.06	0.09	0.1	0.36	0.42	0.34	0.36	0.09	0.08	Sesquiterpene
C81	45.2	α-Bisabolol	515-69-5	C15H26O	0.81	1.28	0.73	1.24	1.39	1.36	1.29	0.27	0.34	Sesquiterpene
