# Supplementary material for: Comparative Analysis of Metabolites of Wild and Cultivated Notopterygium incisum from Different Origins and Evaluation of Their Anti-Inflammatory Activity
Source: Molecules. 2025 Jan 22;30(3):468. doi: 10.3390/molecules30030468 (PMC11820002; doi:10.3390/molecules30030468)
Supplement: Supplementary file 1 [file molecules-30-00468-s001.zip › Table S2 (non-volatile component information).xlsx]

## Sheet: Sheet1
												Peak area
NO.	Name	RT（min）	CAS	Formula	Theoretical exact molecular mass	Actual exact molecular mass	Error(ppm)	Main MS/MS fragments detected	GW	HW	SW	GC-1	GC-2	HC-1	HC-2	SC-1	SC-2	Ion mode	Category	Ref	P
C1	Ornithine	0.87	70-26-8	C5H12N2O2	131.083	131.083	-0.762878	131.0825[M-H]- 87.0451[M-H-COO]-	3.01167e+06	2.8188e+06	2.33322e+06	1.49477e+07	1.34176e+07	1.33123e+07	9.86927e+06	2.67788e+07	2.1246e+07	NEG	Amino acid	HMDB
C2	Arginine	0.88	7200-25-1	C6H14N4O2	173.104	173.104	-0.577686	173.1044[M-H]- 156.0779[M-H-NH3]- 131.0825[M-H-CH2N2]- 114.0705[M-H-NH3-CH2N2]-	8.949e+06	7.95556e+06	7.01207e+06	4.15534e+07	3.97416e+07	3.78586e+07	2.70044e+07	7.42226e+07	5.84161e+07	NEG	Amino acid	40,HMDB
C3	Histidine	0.9	4998-57-6	C6H9N3O2	154.062	154.062	-0.649088	154.0621[M-H]- 137.0356[M-H-NH3]- 81.0458[M-H-C2H3NO2]-	3.5669e+06	3.47056e+06	4.0192e+06	3.99666e+07	3.73638e+07	3.51636e+07	1.94376e+07	5.97076e+07	5.33578e+07	NEG	Amino acid	HMDB
C4	Dialanine	0.97	1948-31-8	C6H12N2O3	159.077	159.077	0	159.0775[M-H]- 115.0877[M-H-COO]- 88.0404[M-H-C3H5NO]-	573531	665044	0	2.40612e+06	2.26077e+06	2.12471e+06	2.91049e+06	0	0	NEG	Amino acid	HMDB
C5	N-Methyl-L-alanine	0.97	3913-67-5	C4H9NO2	102.056	102.056	0	102.0560[M-H]- 73.0295[M-H-CH3N]-	6.66262e+06	5.35332e+06	4.38579e+06	7.94459e+06	5.68548e+06	7.2173e+06	7.98367e+06	4.90393e+06	4.57928e+06	NEG	Amino acid	HMDB
C6	Cytidine	0.97	65-46-3	C9H13N3O5	242.078	242.078	0	242.0782[M-H]- 109.0407[M-H-C5H9O4]- 81.0458[M-H-C5H9O4-CO]-	1.35959e+07	1.55578e+07	7.40401e+06	1.64541e+07	1.96517e+07	1.71571e+07	2.07551e+07	7.85374e+06	7.68549e+06	NEG	Nucleoside	41
C7	Adenine	1	73-24-5	C5H5N5	134.047	134.047	0	134.0472[M-H]- 117.0363[M-H-NH3]-	2.67272e+07	3.17501e+07	1.67496e+07	1.11967e+08	1.03723e+08	1.05647e+08	8.31617e+07	3.62014e+07	3.26527e+07	NEG	Other	40,41
C8	4-Guanidinobutyric acid	1.02	463-00-3	C5H11N3O2	146.093	146.092	-3.42248	146.0924[M+H]+ 129.0659[M+H-NH3]+ 87.0440[M+H-NH3-CH2N2]+	8.70268e+07	8.00773e+07	7.71515e+07	9.20331e+07	6.41276e+07	8.66247e+07	8.3144e+07	8.52419e+07	7.49303e+07	POS	Amino acid	HMDB
C9	Maleamic acid	1.04	557-24-4	C4H5NO3	114.02	114.02	0	114.0196[M-H]- 71.0138[M-H-CHNO]- 70.0298[M-H-COO]-	7.75769e+06	8.15634e+06	6.79315e+06	2.39679e+07	2.0516e+07	2.34302e+07	1.32844e+07	2.29828e+07	1.51052e+07	NEG	Amide	42
C10	Glutamine	1.05	56-85-9	C5H10N2O3	145.062	145.062	0	145.0618[M-H]- 128.0353[M-H-NH3]- 102.0559[M-H-CHNO]- 101.0719[M-H-COO]-	1.69045e+07	2.03071e+07	1.12847e+07	6.17937e+07	4.97408e+07	5.22805e+07	2.5084e+07	4.59237e+07	4.20808e+07	NEG	Amino acid	HMDB
C11	Asparagine	1.05	70-47-3	C4H8N2O3	131.046	131.046	-0.76309	131.0461[M-H]- 114.0196[M-H-NH3]- 113.0356[M-H-H2O]-	5.47044e+07	5.68284e+07	4.25744e+07	1.49309e+08	132082477	1.33647e+08	9.09007e+07	1.22247e+08	9.16386e+07	NEG	Amino acid	HMDB
C12	L-Ornithyl-L-ornithine	1.06	60259-82-7	C10H22N4O3	247.176	247.176	2.02285	247.1764[M+H]+ 130.0974[M+H-C5H11N3O]+ 112.0868[M+H-C5H11N3O-H2O]+	1.18048e+07	1.06924e+07	6.05822e+06	4.25655e+07	2.05163e+07	5.826e+07	3.42363e+07	2.51034e+07	1.32158e+07	POS	Amino acid	HMDB
C13	Valine	1.07	72-18-4	C5H11NO2	118.086	118.086	-1.69368	118.0861[M+H]+ 59.0730[M+H-NH3-C3H6]+	4.52425e+08	2.18484e+08	2.70441e+08	601591091	2.42912e+08	6.01029e+08	4.85452e+08	1.89913e+08	1.24838e+08	POS	Amino acid	HMDB
C14	Niacin	1.07	59-67-6	C6H5NO2	124.039	124.039	-0.806196	124.0393[M+H]+ 80.0495[M+H-COO]+	1.31537e+08	1.30639e+08	1.24962e+08	1.04695e+08	1.07441e+08	9.30045e+07	9.73452e+07	1.07094e+08	9.54551e+07	POS	Other	43
C15	Mannitol	1.09	69-65-8	C6H14O6	181.072	181.072	-0.552267	181.0717[M-H]- 163.0611[M-H-H2O]- 145.0507[M-H-2H2O]- 119.0350[M-H-H2O-C2H4O]- 101.0244[M-H-2H2O-C2H4O]-	8.41196e+07	6.43615e+07	8.20557e+07	2.15673e+07	2.95876e+07	2.81303e+07	8.54076e+07	1.77338e+07	2.02588e+07	NEG	Carbohydrate	44
C16	Proline	1.1	147-85-3	C5H9NO2	116.071	116.07	-0.861545	116.0705[M+H]+ 70.0651[M+H-CH2O2]+	2.7911e+08	2.64894e+08	2.26677e+08	1115896883	1441205511	1150666569	1045088517	952453108	9.31522e+08	POS	Amino acid	HMDB
C17	D-Fructopyranose	1.1	7660-25-5	C6H12O6	179.056	179.056	-0.558484	179.0560[M-H]- 161.0459[M-H-H2O]- 131.0348[M-H-H2O-CH2O]- 113.0245[M-H-2H2O-CH2O]- 85.0297[M-H-2H2O-CH2O-CO]-	4.19659e+08	3.53647e+08	3.44917e+08	299812230	3.23568e+08	2.88607e+08	356141120	2.4337e+08	2.38877e+08	NEG	Carbohydrate	45
C18	D-Sucrose	1.11	57-50-1	C12H22O11	341.109	341.108	-1.17265	341.1085[M-H]- 179.0559[M-H-C6H10O5]- 161.0454[M-H-C6H10O5-H2O]-	6334321449	7210499391	6844224075	8439365885	9106646741	8430756591	8232143674	8720411861	9628527763	NEG	Carbohydrate	40.44.46
C19	D-Ribofuranose	1.13	613-83-2	C5H10O5	149.046	149.045	-1.34187	149.0453[M-H]- 131.0349[M-H-H2O]- 113.0244[M-H-2H2O]- 85.0295[M-H-H2O-CO]-	2.64366e+07	2.28649e+07	2.46043e+07	0	0	1.14174e+07	2.31002e+07	1.67678e+07	1.41024e+07	NEG	Carbohydrate	45
C20	Quinic acid	1.18	77-95-2	C7H12O6	191.056	191.056	-0.523406	191.0561[M-H]- 173.0454[M-H-H2O]- 127.0401[M-H-H2O-CH2O2]- 109.0295[M-H-2H2O-CH2O2]-	5.16822e+08	4.36921e+08	415484425	3.22878e+08	4.12644e+08	2.61648e+08	4.69462e+08	4.39651e+08	3.4255e+08	NEG	Other	40.47
C21	Adenosine	1.22	58-61-7	C10H13N5O4	268.104	268.104	0	268.1040[M+H]+ 136.0618[M+H-C5H8O4]+	8.494e+07	115768090	6.67962e+07	2.5694e+08	2.6371e+08	1.98158e+08	1.05804e+08	4.36126e+08	4.14478e+08	POS	Nucleoside	40,41
C22	Malic acid	1.24	97-67-6	C4H6O5	133.014	133.014	-0.751799	133.0142[M-H]- 115.0036[M-H-H2O]- 71.0138[M-H-H2O-COO]-	3.17213e+08	2.61734e+08	2.36027e+08	4.1209e+08	475108025	3.25551e+08	4.44722e+08	321231125	2.40764e+08	NEG	Fatty acid	48
C23	Uridine	1.25	58-96-8	C9H12N2O6	243.062	243.062	-0.411417	243.0621[M-H]- 110.0247[M-H-C5H9O4]- 82.0298[M-H-C5H9O4-CO]-	4.99907e+07	5.35105e+07	3.76218e+07	7.44936e+07	8.03838e+07	8.2078e+07	8.11503e+07	4.48819e+07	4.50041e+07	NEG	Nucleoside	40
C24	Citric acid	1.25	77-92-9	C6H8O7	191.02	191.02	0	191.0196[M-H]- 173.0455[M-H-H2O]- 127.0400[M-H-H2O-CH2O2]-	2.82561e+06	2.40066e+06	3.28335e+06	3.55067e+06	2.25126e+06	5.53293e+06	1.9896e+06	1.20913e+06	917321	NEG	Fatty acid	40
C25	Tyrosine	1.26	60-18-4	C9H11NO3	182.081	182.081	-1.09841	182.0812[M+H]+ 165.0546[M+H-NH3]+ 136.0757[M+H-CH2O2]+	1.12969e+07	1.19174e+07	8.84714e+06	1.8225e+07	17686913	1.48327e+07	1.92372e+07	1.14965e+07	8.40376e+06	POS	Amino acid	40,HMDB
C26	Guanosine	1.26	118-00-3	C10H13N5O5	282.084	282.084	-0.709008	282.0842[M-H]- 150.0420[M-H-C5H8O4]- 133.0155[M-H-C5H8O4-NH3]-	40536804	5.43581e+07	2.55525e+07	7.6552e+07	8.86057e+07	7.82444e+07	7.81194e+07	4.51668e+07	3.97916e+07	NEG	Nucleoside	41
C27	Succinic acid	1.27	110-15-6	C4H6O4	117.019	117.019	0	117.0193[M-H]- 99.0087[M-H-H2O]- 73.0295[M-H-COO]-	1.39533e+07	1.43103e+07	1.243e+07	1.64135e+07	1.58855e+07	1.68851e+07	1.69233e+07	1.67249e+07	1.58204e+07	NEG	Fatty acid	48
C28	Malonic acid	1.32	141-82-2	C3H4O4	103.004	103.004	-0.970839	103.0036[M-H]- 59.0138[M-H-COO]-	1.73559e+07	2.67481e+06	1.31542e+07	7.47151e+07	1.35428e+07	6.86537e+07	6.97574e+07	2.24335e+06	2.0486e+06	NEG	Fatty acid	48
C29	D-Glucopyranose	1.4	50-99-7	C6H12O6	179.056	179.056	-0.558484	179.0560[M-H]- 161.8757[M-H-H2O]- 143.8651[M-H-2H2O]- 102.3294[M-H-2H2O-CH3O]-	1.70897e+07	1.4966e+07	1.35909e+07	1.73734e+07	2.06496e+07	1.29657e+07	1.45315e+07	1.31569e+07	1.09138e+07	NEG	Carbohydrate	44
C30	Pyroglutamic acid	1.46	98-79-3	C5H7NO3	130.05	130.05	-0.768936	130.0499[M+H]+ 84.0446[M+H-CH2O2]+	9.67565e+07	7.87526e+07	5.1627e+07	9.38052e+07	7.75619e+07	7.29374e+07	9.09411e+07	6.69536e+07	4.42127e+07	POS	Amino acid	40,HMDB
C31	D-Trehalose	1.48	99-20-7	C12H22O11	341.109	341.109	-0.879485	341.1087[M-H]- 179.0561[M-H-C6H10O5]- 161.0456[M-H-C6H10O5-H2O]-	5.84076e+07	6.29619e+07	6.48101e+07	146089246	1.72946e+08	110977952	1.08652e+08	1.36997e+08	1.33998e+08	NEG	Carbohydrate	49
C32	Fumaric acid	1.71	110-17-8	C4H4O4	115.004	115.004	-0.869537	115.0036[M-H]- 71.0138[M-H-COO]-	6.75509e+06	1.16571e+07	1.10501e+07	1.61485e+07	1.80051e+07	1.40257e+07	1.42783e+07	1.42673e+07	1.17916e+07	NEG	Fatty acid	50
C33	Phenylalanine	2.17	63-91-2	C9H11NO2	166.086	166.086	-0.602097	166.0863[M+H]+ 120.0807[M+H-CH2O2]+ 103.0544[M+H-CH2O2-NH3]+	9.21382e+06	1.06944e+07	7.46512e+06	3.29113e+07	3.76599e+07	3.10048e+07	3.42326e+07	2.66689e+07	2.08431e+07	POS	Amino acid	40,HMDB
C34	Vanillic acid	2.79	121-34-6	C8H8O4	167.035	167.035	-1.19735	167.0348[M-H]- 152.0116[M-H-CH3]- 108.0218[M-H-CH3-COO]-	4.75314e+06	6.19029e+06	5.86324e+06	1.31397e+07	1.16595e+07	8.98319e+06	6.71717e+06	1.80423e+07	1.44139e+07	NEG	Phenolic acid	51
C35	Protocatechuic acid	3.68	99-50-3	C7H6O4	153.019	153.019	-0.653512	153.0192[M-H]- 135.9021[M-H-H2O]- 109.0294[M-H-COO]-	8.18979e+06	3.26546e+06	6.77213e+06	6.49604e+06	6.3838e+06	5.90673e+06	1.14619e+07	1.42842e+06	1.75985e+06	NEG	Phenolic acid	40
C36	Aesculin	5.06	531-75-9	C15H16O9	341.087	341.087	-1.75908	341.0868[M+H]+ 179.0338[M+H-C6H11O5]+ 151.0389[M+H-C6H11O5-CO]+	1.93458e+07	1.07247e+07	2.59594e+07	2.28372e+07	2.09307e+07	2.1611e+07	1.98269e+07	1.06535e+07	1.47929e+07	POS	Simple coumarin	52
C37	Cinnamic acid	5.78	621-82-9	C9H8O2	147.045	147.045	-0.680063	147.0450[M-H]- 103.0549[M-H-COO]-	2.74015e+06	2.29536e+06	1.93648e+06	2.97522e+06	3.40659e+06	2.64914e+06	3.33062e+06	3.77241e+06	3.47195e+06	NEG	Phenolic acid	53
C38	Salicylic acid	5.86	69-72-7	C7H6O3	137.024	137.024	-0.729797	137.0243[M-H]- 93.0345[M-H-COO]-	1.32721e+07	1.86268e+07	2.97335e+07	1.55682e+07	2.05048e+07	1.4386e+07	1.92757e+07	1.90934e+07	1.32211e+07	NEG	Phenolic acid	54
C39	Chlorogenic acid	7.02	327-97-9	C16H18O9	353.088	353.087	-0.849647	353.0875[M-H]- 191.0560[M-H-C9H6O3]- 179.0348[M-H-C7H10O5]- 173.0455[M-H-C9H6O3-H2O]- 135.0451[M-H-C7H10O5-COO]-	4.85054e+07	6.9166e+07	8.18784e+07	3.97475e+07	5.52013e+07	3.10213e+07	3.9267e+07	1.01165e+08	125439464	NEG	Phenolic acid	40,52,55	√
C40	Aesculetin	7.65	305-01-1	C9H6O4	177.019	177.019	-0.56491	177.0192[M-H]- 149.0246[M-H-CO]- 121.0296[M-H-H2O-CO]-	3.27601e+07	3.88704e+07	3.50117e+07	8.79492e+06	1.34543e+07	6.44122e+06	1.53186e+07	7.80194e+06	3.57426e+06	NEG	Simple coumarin	52	√
C41	Caffeic acid	8	331-39-5	C9H8O4	179.035	179.035	0	179.0345[M-H]- 135.0451[M-H-COO]-	2.328e+07	2.50902e+07	1.87098e+07	6.67529e+06	1.06274e+07	4.24727e+06	9.87869e+06	6.89399e+06	7.57969e+06	NEG	Phenolic acid	40	√
C42	Fraxin	8.49	524-30-1	C16H18O10	369.083	369.082	-0.812826	369.0823[M-H]ˉ 207.0277[M-H-C6H10O5]ˉ 192.0065[M-H-C6H10O5-CH3]ˉ 173.0457[M-H-C6H10O5-CH4-H2O]ˉ	3.95518e+06	4.05976e+06	7.85552e+06	2.43014e+06	2.10249e+06	1.68549e+06	2.33097e+06	3.32892e+06	4.47651e+06	NEG	Simple coumarin	56	√
C43	4-Methoxycinnamic acid	8.59	830-09-1	C10H10O3	177.056	177.056	-0.564794	177.0557[M-H]- 133.0664[M-H-COO]- 107.0497[M-H-C3H2O2]-	125768	63959.5	90671	667445	817285	873204	110012	659251	88448.1	NEG	Phenolic acid	46
C44	p-Coumaroyl quinic acid	10.16	1899-30-5	C16H18O8	337.093	337.093	-0.889962	337.0926[M-H]- 191.0561[M-H-C9H6O2]- 163.0398[M-H-C7H10O5]-	1.09961e+07	1.382e+07	1.59457e+07	4.32398e+06	8.72009e+06	5.2381e+06	5.55035e+06	9.72811e+06	1.05784e+07	NEG	Phenolic acid	53
C45	Fraxetin	10.52	574-84-5	C10H8O5	209.044	209.044	0	209.0444[M+H]+ 194.0210[M+H-CH3]+ 181.0495[M+H-CO]+ 163.0391[M+H-CO-H2O]+	1.26001e+07	1.04667e+07	2.55977e+07	7.49477e+06	7.37367e+06	2.94753e+06	6.47218e+06	5.17246e+06	6.14062e+06	POS	Simple coumarin	40
C46	Scopolin	10.6	531-44-2	C16H18O9	355.102	355.103	0.281609	355.1023[M+H]+ 193.0495[M+H-C6H10O5]+ 149.0599[M+H-C6H10O5-CO2]+	5.25407e+06	2.16531e+06	4.23178e+06	9.35747e+06	1.30433e+07	8.02009e+06	7.53426e+06	1.0033e+07	6.65169e+06	POS	Simple coumarin	47
C47	p-Coumaric acid	11.73	4501-31-9	C9H8O3	163.04	163.04	0	163.0400[M-H]- 119.0502[M-H-COO]- 101.9411[M-H-COO-H2O]-	1.11342e+08	2.16569e+08	1.45227e+08	1.72263e+07	1.87761e+07	1.54242e+07	1.62887e+07	4.36752e+06	3.98997e+06	NEG	Phenolic acid	51	√
C48	Decuroside V	11.95	96648-59-8	C20H24O10	423.13	423.129	-0.945337	423.1290[M-H]- 261.0764[M-H-C6H10O5]- 243.0661[M-H-C6H10O5-H20]-	2.09054e+07	1.40744e+07	2.06762e+07	1.20508e+07	1.08777e+07	1.06545e+07	1.26465e+07	1.42517e+06	1.43186e+06	NEG	Linear furanocoumarin	40,47,55,57
C49	3-O-Feruloylquinic acid	12.13	1899-29-2	C17H20O9	367.103	367.103	-0.817208	367.1031[M-H]- 191.0560[M-H-C10H8O3]- 173.0455[M-H-C10H8O3-H2O]-	1.81537e+08	2.17285e+08	2.69865e+08	9.55342e+07	1.28289e+08	6.54911e+07	1.27353e+08	339496672	3.96757e+08	NEG	Phenolic acid	40,47
C50	Umbelliferone	12.53	93-35-6	C9H6O3	161.024	161.024	-0.621024	161.0243[M-H]ˉ 133.0294[M-H-CO]− 117.0345[M-H-CO2]−	1.1757e+08	3.88446e+07	4.5001e+07	8.43433e+07	7.11174e+07	6.53643e+07	5.73764e+07	3.89557e+08	3.51325e+08	NEG	Simple coumarin	40,47,55,58	√
C51	Scopoletin	13.09	92-61-5	C10H8O4	191.035	191.035	-0.523464	191.0349[M-H]- 176.0115[M-H-CH3]- 148.0165[M-H-CH3-CO]-	3.03433e+07	2.42182e+07	2.66565e+07	1.8494e+07	2.64886e+07	1.51647e+07	2.29006e+07	1.71566e+07	1.16174e+07	NEG	Simple coumarin	40,52,57,59,60	√
C52	Apterin	13.52	53947-89-0	C20H24O10	423.129	423.129	0.236334	423.1294[M-H]− 261.0766[M-H-C6H10O5]− 243.0661[M-H-C6H10O5-H20]−	2.03682e+08	1.90498e+08	2.39447e+08	1.84905e+08	1.9435e+08	1.71353e+08	1.69412e+08	3.44607e+07	3.92902e+07	NEG	Angular furanocoumarin	50
C53	Ferulic acid	13.52	1135-24-6	C10H10O4	193.051	193.05	-0.517999	193.0501[M-H]- 178.0271[M-H-CH3]- 134.0373[M-H-CH3-COO]-	4.56804e+07	5.83127e+07	5.58214e+07	3.65505e+07	4.98982e+07	3.10902e+07	3.77067e+07	3.7155e+07	4.35307e+07	NEG	Phenolic acid	40,46,47,50,51,55,59	√
C54	4-O-Feruloylquinic acid	13.58	2613-86-7	C17H20O9	367.103	367.103	-0.817208	367.1031[M-H]- 191.0561[M-H-C10H8O3]- 173.0460[M-H-C10H8O3-H2O]-	4.26755e+06	6.93014e+06	3.51994e+06	3.77695e+06	3.13663e+06	3.10092e+06	3.19541e+06	9.68411e+06	7.843e+06	NEG	Phenolic acid	40,47
C55	Bergaptol-O-glucopyranoside	13.79	131623-13-7	C17H16O9	365.087	365.087	0	365.0867[M + H]+ 203.0339[M+H-C6H10O5]+ 175.0389[M+H-C6H10O5-CO]+ 159.0441[M+H-C6H10O5-CO2]+ 147.0441[M+H-C6H10O5-2CO]+	632901393	4.17559e+08	6.92245e+08	3.03872e+08	2.84451e+08	257942663	3.53062e+08	6.53129e+07	5.39472e+07	POS	Linear furanocoumarin	47,56,57,58
C56	Isofraxidin	13.9	486-12-5	C11H10O5	221.046	221.046	0	221.0455[M-H]- 206.0219[M-H-CH3]- 190.9985[M-H-2CH3]- 162.8392[M-H-CH3-CO2]-	3.93858e+06	5.74232e+06	3.64795e+06	875934	685656	721419	2.16838e+06	602636	883430	NEG	Simple coumarin	60
C57	Columbianin	13.94	17669-75-9	C26H34O14	569.188	569.187	-1.05413	569.1870[M-H]- 407.1346[M-H-C6H10O5]- 245.0819[M-H-C12H20O10]- 227.0713[M-H-C12H22O11]-	2.01838e+08	1.52134e+08	1.08632e+08	1.87314e+08	167913807	1.76818e+08	1.53072e+08	1.37722e+07	1.31327e+07	NEG	Angular furanocoumarin	61
C58	Columbianetin glucopyranoside	14.05	55836-35-6	C20H24O9	409.149	409.149	0	409.1492[M+H]+ 247.0964[M+H-C6H10O5]+ 229.0859[M+H-C6H10O5-H2O]+ 213.0544[M + H-C6H10O5-H2O-CH4]+ 187.0387[M + H-C6H10O5- H2O-CH4-C2H2]+ 159.0440[M + H C6H10O5-H2O-CH4-C2H2-CO]+	2.33111e+08	1.88812e+08	1.40039e+08	1.99839e+08	1.51776e+08	2.13636e+08	1.9351e+08	1.29758e+07	1.07908e+07	POS	Angular furanocoumarin	61
C59	Marmesinin	14.87	495-30-7	C20H24O9	409.149	409.149	-0.733229	409.1490[M+H]+ 247.0965[M+H-C6H10O5]+ 229.0856[M+H-C6H10O5-H2O]+ 187.0389[M + H-C6H10O5- H2O-CH4-C2H2]+ 159.0440[M + H C6H10O5-H2O-CH4-C2H2-CO]+	2.1839e+08	1.37e+08	2.16643e+08	352081774	4.2879e+08	3.18253e+08	3.40089e+08	6.72518e+07	7.36654e+07	POS	Linear furanocoumarin	56
C60	Vaginidiol	14.96	62624-87-7	C14H14O5	261.077	261.077	-0.766058	261.0766[M-H]- 243.0655[M-H-H2O]- 203.0351[M-H-C3H7O]-	1.02572e+07	9.15581e+06	9.1229e+06	3.72261e+06	5.62829e+06	3.80328e+06	6.73793e+06	651995	675301	NEG	Angular furanocoumarin	50
C61	Decuroside III	15.05	96638-81-2	C26H34O14	569.188	569.187	-1.93258	569.1871[M-H]- 407.1343[M-H-C6H10O5]- 245.0821[M-H-C12H20O10]- 227.0713[M-H-C12H22O11]-	4.76374e+07	5.04475e+07	2.68568e+07	1.43951e+08	8.95226e+07	1.12588e+08	9.66801e+07	6.78927e+06	1.04369e+07	NEG	Linear furanocoumarin	62
C62	Nodakenin	15.17	495-31-8	C20H24O9	409.149	409.149	-1.22205	409.1487[M+H]+ 247.0964[M+H-C6H10O5]+ 229.0859[M+H-C6H10O5-H2O]+ 187.0390[M+H-C6H10O5-H2O-CH4-C2H2]+	22744259793	18092692116	23374174890	21007527289	20700785061	20264242667	20223850250	5306996822	5379228434	POS	Linear furanocoumarin	40,47,55,57,58,63,64	√
C63	4-Methylumbelliferyl-alpha-D-glucopyranoside	15.62	17833-43-1	C16H18O8	339.107	339.108	0.589784	339.1076[M+H]+ 321.0975[M+H-H2O]+ 177.0547[M+H-C6H10O5]+ 149.0603[M+H-C6H10O5-CO]+	7.17039e+06	5.7296e+06	7.77645e+06	4.41995e+06	4.1988e+06	2.38207e+06	5.26228e+06	1.31312e+06	1.3989e+06	POS	Simple coumarins	65
C64	Isochlorogenic acid B	15.94	14534-61-3	C25H24O12	515.12	515.119	-0.388259	353.0876[M-H-C9H6O3]- 191.0560[M-H-2C9H6O3]- 179.0350[M-H-C9H6O3-C7H10O5]- 161.0245[M-H-C9H6O3-C7H12O6]-	7.2307e+07	7.96734e+07	2.16046e+07	1.22293e+07	3.15336e+07	1.21159e+07	5.48798e+07	3.22952e+07	3.6042e+07	NEG	Phenolic acid	47	√
C65	Diosmin	16.28	520-27-4	C28H32O15	609.181	609.181	0	609.1814[M+H]+ 463.1234[M+H-C6H10O4]+ 301.0705[M+H-C6H10O5]+	2.04555e+08	1.29573e+08	202365494	2.33412e+08	2.70074e+08	2.19393e+08	1.95011e+08	7.35241e+08	6.95102e+08	POS	Flavonoid	40,55
C66	Xanthotoxol	16.31	2009-24-7	C11H6O4	201.019	201.019	2.48733	201.0193[M-H]- 173.0245[M-H-CO]- 166.8330[M-H-CO2]-	3.61439e+08	297786590	4.71629e+08	8.32453e+08	8.57169e+08	7.52273e+08	6.19104e+08	1.63147e+08	1.48635e+08	NEG	Linear furanocoumarin	40	√
C67	Isoscopoletin	16.38	776-86-3	C10H8O4	191.035	191.035	-0.523464	191.0349[M-H]ˉ 176.0114[M-H-CH3]ˉ 148.0165[M-H CH3-CO]ˉ	1.196e+07	5.84576e+06	6.13084e+06	1.02763e+07	1.82302e+07	9.48011e+06	1.1876e+07	1.01225e+07	7.14018e+06	NEG	Simple coumarin	52
C68	Azelaic acid	16.49	123-99-9	C9H16O4	187.098	187.097	-4.27584	187.0975[M-H]- 169.0870[M-H-H2O] 125.0971[M-H-H2O-COO]- 97.0659[M-H-H2O-COO-CO]-	6.43393e+07	6.91829e+07	8.09115e+07	1.87664e+07	2.30486e+07	1.94404e+07	2.77994e+07	1.86627e+07	1.86301e+07	NEG	Fatty acid	48
C69	Heraclenol	17.37	31575-93-6	C16H16O6	305.102	305.102	0	305.1020[M+H]+ 203.0339[M+H-C5H10O2]+ 175.0389[M+H-C5H10O2-CO]+ 159.0440[M+H-C5H10O2-CO2]+ 147.0441[M+H-C5H10O2-2CO]+	4.84866e+07	2.57279e+07	4.13644e+07	6.22148e+07	5.98177e+07	5.9959e+07	4.44738e+07	1.31007e+07	8.4265e+06	POS	Linear furanocoumarin	66
C70	Marmesin	18.04	495-32-9	C14H14O4	247.096	247.096	-1.2141	247.0962[M+H]+ 229.0860[M+H-H2O]+ 201.0912[M+H-H2O-CO]+ 189.0547[M+H-H2O-C3H4]+	4310855979	3821761106	3845730297	2107896657	2035472802	2157444034	2728360479	5.43642e+08	4.06836e+08	POS	Linear furanocoumarin	40,59,60
C71	3,4-Dimethoxycinnamic acid	18.36	2316-26-9	C11H12O4	209.081	209.081	0	209.0808[M+H]+ 194.0572[M+H-CH3]+ 179.0703[M+H-CH2O]+	8.06974e+06	9.40167e+06	8.52032e+06	2.16725e+06	2.09788e+06	2.0398e+06	2.22687e+06	56120.3	57469.9	POS	Phenolic acid	67
C72	Bergaptol	18.7	486-60-2	C11H6O4	201.019	201.019	1.98986	201.0192[M-H]ˉ 145.0295[M-H-2CO]ˉ 117.0345[M-H-3CO]ˉ	782556495	1847001724	1644520455	6.78826e+08	7.22982e+08	7.72253e+08	7.83414e+08	1.49107e+08	1.23495e+08	NEG	Linear furanocoumarin	40,46,47,55,57	√
C73	Columbianetin	18.83	3804-70-4	C14H14O4	247.096	247.096	-0.4047	247.0965[M+H]+ 229.0859[M+H-H2O]+ 175.0394[M+H-H2O-C4H6]+	1.30861e+08	9.72543e+07	1.4731e+08	8.13131e+07	8.48251e+07	1.09525e+08	8.67903e+07	1.36872e+07	1.09669e+07	POS	Angular furanocoumarin	40,57	√
C74	Oxypeucedanin hydrate	19	2643-85-8	C16H16O6	305.102	305.102	0	305.1020[M+H]+ 203.0339[M+H-C5H10O2]+ 175.0390[M+H-C5H10O2-CO]+ 159.0439[M+H-C5H10O2-CO2]+ 147.0441[M+H-C5H10O2-2CO]+	1042428856	495649695	8.0882e+08	1024837743	1256808351	1191755556	1283002225	1.87334e+08	1.38842e+08	POS	Linear furanocoumarin	40,47,55,57	√
C75	Byakangelicin	19.43	482-25-7	C17H18O7	335.113	335.113	0.596815	317.1021[M+H-H2O]+ 233.0444[M+H-H2O-C5H8O]+ 218.0211[M+H-H2O-C5H8O-CH3]+	4.41822e+07	32299187	5.19631e+07	6.80823e+06	9.36451e+06	9.87895e+06	1.61777e+07	1.57168e+06	2.10154e+06	POS	Linear furanocoumarin	47
C76	Nodakenitin	19.58	13849-08-6	C14H14O4	247.096	247.096	-0.4047	247.0965[M+H]+ 229.0859[M + H-H2O]+ 175.0390[M + H-H2O-C4H6]+ 147.0438[M + H H2O-C4H6-CO]+	2866596156	2493595111	2991010073	1615139308	2188243842	1463413754	2160623308	4.91977e+08	441262799	POS	Linear furanocoumarin	46,57
C77	Angelicin	20.33	523-50-2	C11H6O3	187.039	187.039	-1.0693	187.0389[M+H]+ 159.0440[M+H-CO]+ 131.0491[M+H-2CO]+ 143.0491[M+H-CO2]+	1.97081e+07	6.48776e+06	8.30871e+06	1.47728e+07	1.3824e+07	1.06061e+07	5.90974e+06	5.16992e+07	4.14826e+07	POS	Angular furanocoumarin	40,47,50	√
C78	Psoralen	20.56	66-97-7	C11H6O3	187.039	187.039	-0.534648	187.0390[M+H]+ 159.0441[M+H-CO]+ 131.0492[M+H-2CO]+ 143.0491[M+H-CO2]+ 115.0542[M+H-CO2-CO]+	6.5694e+07	5.69993e+07	6.16384e+07	4.62442e+07	5.47236e+07	4.58298e+07	7.85377e+07	1.23845e+07	9.31209e+06	POS	Linear furanocoumarin	40,57,63	√
C79	6'-Feruloylnodakenin	21.51	131623-14-8	C30H32O12	583.182	583.181	-1.37178	583.1815[M-H]− 227.0713[M-H C16H18O8-H20]− 193.0506[M-H-C20H22O8]− 175.0400[M-H-C20H22O8-H20]−	1.51306e+08	2.17137e+08	1.53657e+08	1.15536e+08	1.00212e+08	1.90712e+08	6.99906e+07	4.08759e+07	8.2676e+06	NEG	Linear furanocoumarin	40,55,56
C80	6’-O-β-D-glucosyl-7’-hydroxybergamottin	21.93	1029347-99-6	C27H34O11	535.217	535.217	0	535.2174[M+H]+ 373.1665[M+H-C6H10O5]+ 355.1549[M+H-C6H10O5-H2O]+ 203.0339[M+H-C16H28O7]+	833024	120748	131157	584173	568488	359579	306024	1.24672e+07	8.69525e+06	POS	Linear furanocoumarin	64
C81	Bergapten	22.78	484-20-8	C12H8O4	217.049	217.049	-0.460724	217.0496[M+H]+ 202.0260[M+H-CH3]+ 174.0310[M+H-CH3-CO]+ 189.0548[M+H-CO]+ 161.0596[M+H-2CO]+	698095236	7.69998e+08	6.95395e+08	6.19329e+08	5.73713e+08	5.79481e+08	5.58766e+08	2.21955e+08	2.30145e+08	POS	Linear furanocoumarin	40,46,47,50,55,57,60,64
C82	Diosmetin	23.26	520-34-3	C16H12O6	301.07	301.071	2.32504	301.0716[M+H]+ 287.0521[M+H-CH2]+ 286.0474[M+H-CH3]+ 258.0529[M+H-CH3-CO]+	4.91674e+07	2.82947e+07	2.7014e+07	2.51433e+07	1.87546e+07	2.72149e+07	3.56907e+07	2.86211e+07	2.91728e+07	POS	Flavonoid	40,47,55,58
C83	Pabulenol	23.43	33889-70-2	C16H14O5	287.091	287.091	-0.348321	287.0918[M+H]+ 202.0261[M+H-C5H9O]+ 174.0320 [M+H-C5H9O-CO]+ 146.0361[M+H-C5H9O-2CO]+	1.15721e+08	82186629	1.02605e+08	1.02972e+08	1.13956e+08	1.14139e+08	1.00467e+08	3.55361e+07	2.42205e+07	POS	Linear furanocoumarin	40,46,47,57
C84	8-hydroxybergapten	23.45	1603-47-0	C12H8O5	233.044	233.044	0.429103	233.0449[M+H]+ 218.0210[M+H-CH3]+ 190.0261[M+H-CH3-CO]+ 162.0314[M+H-CH3-CO-CO]+	5.14784e+06	4.92636e+06	5.94448e+06	2.49916e+06	2.35483e+06	2.02205e+06	1.82228e+06	458154	463430	POS	Linear furanocoumarin	68
C85	Isobergapten	23.74	482-48-4	C12H8O4	217.049	217.049	0	217.0495[M+H]+ 202.0260[M+H-CH3]+ 174.0310[M+H-CH3-CO]+ 189.0548[M+H-CO]+ 161.0596[M+H-2CO]+	1.03231e+07	1.15137e+07	9.59586e+06	6.93334e+06	1.07853e+07	7.0441e+06	6.978e+06	1.86282e+06	2.47576e+06	POS	Angular furanocoumarin	40	√
C86	p-Hydroxyphenethyl trans-ferulate	23.74	84873-15-4	C18H18O5	313.108	313.108	-0.638757	313.1079[M-H]- 193.0506[M-H-C8H8O]- 149.0609[M-H-C8H8O-COO]- 134.0373[M-H-C8H8O-COO-CH3]-	568548033	5.20508e+08	5.04458e+08	3.39606e+08	5.56236e+08	3.00001e+08	4.84227e+08	6.49306e+08	7.44136e+08	NEG	Phenolic acid derivative	47,64
C87	Osthenol	23.84	484-14-0	C14H14O3	231.102	231.101	-0.43271	231.1015[M + H]+ 175.0388[M + H-C4H8]+ 147.0440 [M + H-C4H8-CO]+ 119.0490[M + H-C4H8-2CO]+	4.0061e+07	4.82238e+07	4.25488e+07	2.04158e+07	1.9716e+07	1.81546e+07	1.23661e+07	2.16046e+06	2.04426e+06	POS	Simple coumarin	40,47,57	√
C88	Oxypeucedanin	24.65	737-52-0	C16H14O5	287.091	287.091	-0.348321	287.0913[M+H]+ 203.0338[M+H-C5H8O]+ 85.0647[M+H-C11H6O4]+ 159.0439[M+H-C5H8O-CO2]+	1.99033e+08	1.9384e+08	2.59365e+08	2602622939	2351285912	2336710504	8.53665e+08	4.16379e+08	3.54274e+08	POS	Linear furanocoumarin	40,47,55,58
C89	7-O-Prenylscopoletin	24.73	13544-37-1	C15H16O4	261.112	261.112	0.382977	261.1122[M+H]+ 246.0761[M+H-CH3]+ 205.0495[M+H-C4H8]+ 190.0261[M+H-CH3-C4H8]+	4.75015e+07	3.94565e+07	4.89406e+07	2.88707e+07	3.80054e+07	3.0139e+07	3.51711e+07	9.93599e+06	1.26943e+07	POS	Simple coumarin	57,60
C90	5-isopentenyloxy-7-methoxycoumarin	25.56	35590-41-1	C15H16O4	261.112	261.112	0.382977	261.1120[M+H]+ 205.0496[M+H-C4H8]+ 193.0496[M+H-C5H8]+ 178.0262[M+H-C5H8-CH3]+	8.52111e+06	7.74128e+06	1.03318e+07	5.71585e+06	7.87522e+06	6.79088e+06	8.01295e+06	2.44983e+06	3.47664e+06	POS	Simple coumarin	60
C91	Demethylsuberosin	25.67	21422-04-8	C14H14O3	229.087	229.087	-1.30955	229.0868[M-H]- 174.0321[M-H-C4H7]- 130.0424[M-H-C4H7-CO]-	1054721320	5.91107e+08	9.15917e+08	6.41887e+08	7.57259e+08	663588348	6.22005e+08	2.95828e+07	4.48053e+07	NEG	Simple coumarin	66
C92	p-Hydroxyphenethyl anisate	25.85	87932-34-1	C16H16O4	271.098	271.097	-1.10661	271.0973[M-H]- 137.0423[M-H-C8H6O2]- 93.0345[M-H-C8H6O2-C2H3O]-	258616148	2.2957e+08	1.95842e+08	1.76023e+08	1.75736e+08	1.5465e+08	1.78025e+08	1.55783e+08	2.22017e+08	NEG	Phenolic acid derivative	40,46,47,55,57,63,64
C93	4‘-methoxyphenethyl vanillate	26.11	1029135-93-0	C17H18O5	301.108	301.108	-0.664213	301.1079[M-H]- 286.0845[M-H-CH3]- 151.0036[M-H-C8H6O3] 107.0139[M-H-C8H6O3-C2H3O]-	1.3462e+06	1.2224e+06	364050	1.25081e+06	1.51986e+06	850206	1.79278e+06	2.3885e+06	3.48025e+06	NEG	Phenolic acid derivative	64
C94	Alloisoimperatorin	26.71	35214-83-6	C16H14O4	271.096	271.096	0	271.0967[M+H]+ 215.0340[M+H-C4H8]+ 187.0390[M+H-C4H8-CO]+ 159.0441[M+H-C4H8-2CO]+	1.94347e+08	1.32106e+08	1.8969e+08	7.17862e+07	7.58266e+07	5.72609e+07	1.18494e+08	1.78798e+07	16764601	POS	Linear furanocoumarin	59
C95	Imperatorin	27.22	482-44-0	C16H14O4	271.096	271.097	0.737745	271.0966[M+H]+ 215.0339[M+H-C4H8]+ 203.0339[M+H-C5H8]+ 187.2248[M+H-C4H8-CO]+ 159.0440[M+H-C4H8-2CO]+	4.48804e+07	2.48935e+07	4.173e+07	2.01398e+07	2.00015e+07	1.79809e+07	2.88265e+07	3.6644e+06	3.46989e+06	POS	Linear furanocoumarin	40,46,47,55	√
C96	7-Prenylumbelliferone	27.3	10387-50-5	C14H14O3	231.102	231.102	0	231.1016[M+H]+ 163.0390[M+H-C5H8]+ 135.0440[M+H-C5H8-CO]+ 119.0490[M+H-C5H8-CO2]+	1.83535e+06	1.73052e+06	1.47851e+06	2.20964e+06	2.58757e+06	2.88513e+06	3.19512e+06	2.69436e+06	2.85477e+06	POS	Simple coumarin	58
C97	Notopterol	27.36	88206-46-6	C21H22O5	355.154	355.154	0.281568	337.1433[M+H-H2O]+ 203.0339[M+H-C10H16O]+ 159.0803[M+H-C10H16O-CO2]+ 131.0857[M+H-C10H16O-CO2-CO]+	3171326373	4944423943	3565346419	2.95735e+08	4.64846e+08	2.79205e+08	2.47021e+08	3.59499e+08	2.96511e+08	POS	Linear furanocoumarin	40,47,55,57,59,60,64	√
C98	Phenethyl ferulate	27.67	71835-85-3	C18H18O4	297.113	297.113	-1.68286	297.1127[M-H]- 282.0895[M-H-CH3]- 193.0506[M-H-C8H8]- 178.0274[M-H-CH3-C8H8]- 133.0294[M-H-CH3-C9H10O2]-	5.29001e+08	1330936664	6.12614e+08	381859	1.06598e+07	469395	903186	1.24793e+06	1.85693e+06	NEG	Phenolic acid derivative	40,46,47,55,60,63	√
C99	Phellopterin	27.96	2543-94-4	C17H16O5	301.107	301.107	0.664215	301.1071[M+H]+ 233.0444[M+H-C5H8]+ 218.0210[M+H-C5H8-CH3]+ 190.0263[M+H-C5H8-CH3-CO]+	10358574166	8703299369	11151306464	7299134628	8081903624	7352437524	7197978684	2073697153	2518037763	POS	Linear furanocoumarin	40,47,50,58	√
C100	Anisocoumarin H	28.58	123237-86-5	C19H22O4	315.16	315.159	-1.5865	315.1591[M+H]+ 231.1018[M+H-C5H8O]+ 163.0389[M+H-C10H16O]+	244321	364909	105952	2.90512e+06	2.65967e+06	1.91175e+06	296233	5.18399e+07	6.8167e+07	POS	Simple coumarin	64
C101	Isoimperatorin	28.76	482-45-1	C16H14O4	271.097	271.096	-1.84436	271.0969[M+H]+ 203.0339[M+H-C5H8]+ 175.0389[M+H-C5H8-CO]+ 147.0441[M+H-C5H8-2CO]+	3025164674	2586322005	3110338495	2829016705	2993189344	2747275649	2760068727	8.35343e+08	8.82211e+08	POS	Linear furanocoumarin	40,47,55,56,57,58,59,60,63,64	√
C102	Falcarindiol	30.34	55297-87-5	C17H24O2	261.185	261.185	0	261.1849[M+H]+ 243.1745[M+H-H2O]+ 175.1482[M+H-C6H14]+	1192369654	1885119714	1473966955	5.76655e+08	877445195	6.21196e+08	7.11619e+08	9.61464e+08	1087364650	POS	Polyene-alkyne	60,63,64	√
C103	Ostruthin	31.27	148-83-4	C19H22O3	299.164	299.164	-0.334265	299.1642[M+H]+ 175.0389[M+H-C9H16]+ 163.0384[M+H-C10H16]+ 147.0441[M+H-C9H16-CO]+ 119.0491[M+H-C9H16-2CO]+	1.40303e+08	258611537	159374347	5.24677e+07	5.47761e+07	5.5519e+07	3.73e+07	7.8419e+06	6.58273e+06	POS	Simple coumarin	40,47,59,60
C104	Falcarinol	31.82	21852-80-2	C17H24O	245.19	245.19	0	245.1901[M+H]+ 227.1805[M+H-H2O]+ 163.1489[M+H-C6H12]+ 145.1007[M+H-C6H12-H20]+	1.13396e+08	1.05507e+08	1.157e+08	2.0849e+07	2.78053e+07	1.85395e+07	2.76879e+07	2.47737e+07	1.98414e+07	POS	Polyene-alkyne	60,69
C105	7-O-Geranylscopoletin	32.09	28587-43-1	C20H24O4	327.16	327.16	-0.916982	327.1599[M-H]- 312.1364[M-H-CH3]- 283.1704[M-H-CO2]- 192.0428[M-H-C10H15]- 177.0192[M-H-CH3-C10H15]- 148.0529[M-H-C10H15-CO2]	7.72823e+06	1.57744e+07	6.47667e+06	169632	302027	197757	172258	198524	165413	NEG	Simple coumarin	60
C106	Bornyl ferulate	32.46	90411-21-5	C20H26O4	329.176	329.175	-1.21516	329.1755[M-H]- 314.1521[M-H-CH3]- 193.0502[M-H-C10H16]- 178.0266[M-H-CH3-C10H16]-	5.9728e+07	1.32885e+08	5.7611e+07	6.45069e+06	1.83566e+08	6.20528e+06	8.85409e+06	5.48683e+06	4.55682e+06	NEG	Phenolic acid derivative	47,51,55,57,59
C107	8-geranyl-5-methoxy-,Psoralen	33.03	17182-52-4	C22H24O5	369.17	369.17	-0.270878	369.1696[M+H]+ 233.0444[M+H-C10H16]+ 218.0210[M+H-CH3]+	167905341	4.48058e+06	3.12736e+07	3.57725e+08	3.85509e+08	318422737	2.9904e+08	8.7493e+08	8.29192e+08	POS	Linear furanocoumarin	64
C108	Auraptene	33.13	495-02-3	C19H22O3	299.164	299.164	0.334265	299.1642[M+H]+ 163.0390[M+H-C10H16]+ 119.0497[M+H-C10H16-CO2]+	6.87715e+06	7.79629e+06	3.46889e+06	6.34236e+06	6.68566e+06	3.7069e+06	2.55974e+06	2.62784e+07	2.38738e+07	POS	Simple coumarin	47,55
C109	Palmitoyl ethanolamide	34.75	544-31-0	C18H37NO2	300.29	300.29	0.333012	300.2898[M+H]+ 282.2795[M+H-H2O]+ 239.2370[M+H-C2H7NO]+	2.82203e+07	3.01625e+07	2.6219e+07	2.04078e+07	2.73504e+07	1.99304e+07	3.55264e+07	2.21735e+07	2.03252e+07	POS	Amide	70
C110	Falcarinone	35.27	4117-11--7	C17H22O	243.174	243.174	0.411228	243.1744[M+H]+ 145.0649[M+H-C7H14]+ 81.0334[M+H-C12H18]+	1.05963e+07	1.38932e+07	1.09948e+07	2.05071e+06	2.41908e+06	2.34818e+06	2.61116e+06	2.79874e+06	2.64913e+06	POS	Polyene-alkyne	69
C111	Hexadecanamide	36.18	629-54-9	C16H33NO	256.264	256.263	-0.390223	256.2634[M+H]+ 102.0913[M+H-C11H22]+ 88.0756[M+H-C12H24]+	1.32271e+08	130152747	1.5075e+08	1.166e+08	1.36421e+08	1.3354e+08	1.74681e+08	1.65524e+08	1.46833e+08	POS	Amide	71
C112	Linoleic acid	36.88	60-33-3	C18H32O2	279.233	279.233	-1.4325	279.2327[M-H]- 235.5027[M-H-COO]- 136.8919[M-H-C8H14O2]-	1010107360	1044831194	8.56891e+08	492412948	5.18641e+08	4.75855e+08	7.32722e+08	3.37545e+08	2.57261e+08	NEG	Fatty acid	72
C113	Gynuramide IV	38.44	295802-99-2	C40H79NO5	652.588	652.588	-0.153236	652.5883[M-H]- 354.3384[M-H-C18H34O3]- 309.3161[M-H-C18H34O3-CH2NO]-	2.84515e+06	385780	419540	1.1504e+07	9.77222e+06	8.68892e+06	1.15984e+06	1.23966e+07	1.14172e+07	NEG	Amide	73
C114	Gynuramide II	38.46	295803-03-1	C42H83NO5	680.62	680.62	-0.440775	680.6194[M-H]- 382.3688[M-H-C18H34O3]- 365.3419[M-H-C18H34O3-NH3]-	4.39562e+06	1.34514e+07	5.36396e+06	648025	1.6722e+06	1.01654e+06	4.29415e+06	3.01617e+06	211708	NEG	Amide	73
